# Supplementary material for: Dolichos kongkandae sp. nov. and lectotypification of D. fragrans (Leguminosae, Papilionoideae) from Asia
Source: PhytoKeys. 2021 Mar 19;175:55–65. doi: 10.3897/phytokeys.175.57759 (PMC7997857; doi:10.3897/phytokeys.175.57759)
Supplement: XML Treatment for Dolichos fragrans [file phytokeys.175.57759-treatment2.xml]

<!DOCTYPE tp:taxon-treatment
  PUBLIC "-//TaxonX//DTD Taxonomic Treatment Publishing DTD v0 20100105//EN" "tax-treatment-NSO.dtd">
<tp:taxon-treatment xmlns:tp="http://www.plazi.org/taxpub"><tp:treatment-meta><kwd-group><label>Taxon classification</label><kwd><named-content xmlns:xlink="http://www.w3.org/1999/xlink" content-type="kingdom">Plantae</named-content></kwd><kwd><named-content xmlns:xlink="http://www.w3.org/1999/xlink" content-type="order">Fabales</named-content></kwd><kwd><named-content xmlns:xlink="http://www.w3.org/1999/xlink" content-type="family">Fabaceae</named-content></kwd></kwd-group><mixed-citation publication-type="journal"><person-group><name><surname>Meeboonya</surname><given-names>Rumrada</given-names></name><name><surname>Ngernsaengsaruay</surname><given-names>Chatchai</given-names></name><name><surname>Balslev</surname><given-names>Henrik</given-names></name></person-group><article-title><italic><tp:taxon-name><tp:taxon-name-part taxon-name-part-type="genus" reg="Dolichos">Dolichos</tp:taxon-name-part> <tp:taxon-name-part taxon-name-part-type="species" reg="kongkandae">kongkandae</tp:taxon-name-part></tp:taxon-name></italic> sp. nov. and lectotypification of <italic><tp:taxon-name><tp:taxon-name-part taxon-name-part-type="genus" reg="Dolichos">D.</tp:taxon-name-part> <tp:taxon-name-part taxon-name-part-type="species" reg="fragrans">fragrans</tp:taxon-name-part></tp:taxon-name></italic> (<tp:taxon-name><tp:taxon-name-part taxon-name-part-type="family">Leguminosae</tp:taxon-name-part></tp:taxon-name>, <tp:taxon-name><tp:taxon-name-part taxon-name-part-type="subfamily">Papilionoideae</tp:taxon-name-part></tp:taxon-name>) from Asia</article-title><source>PhytoKeys</source><day>19</day><month>3</month><year>2021</year><volume>175</volume><fpage>55</fpage><lpage>65</lpage><pub-id pub-id-type="doi">10.3897/phytokeys.175.57759</pub-id></mixed-citation></tp:treatment-meta><tp:nomenclature><tp:taxon-name><object-id xmlns:xlink="http://www.w3.org/1999/xlink" content-type="arpha" xlink:type="simple">E0C51B02-0091-5000-AE73-737C18A6A8DF</object-id>
              <tp:taxon-name-part taxon-name-part-type="genus" reg="Dolichos">Dolichos</tp:taxon-name-part>
              <tp:taxon-name-part taxon-name-part-type="species" reg="fragrans">fragrans</tp:taxon-name-part>
            </tp:taxon-name><tp:taxon-authority>Kerr, Bull. Misc. Inform. Kew 1941(1): 9. 1941.</tp:taxon-authority></tp:nomenclature><tp:treatment-sec sec-type="type material" id="SECID0ELWAE"><title>Type material.</title><p><bold>Thailand</bold>: Doi Chiang Dao, Steep limestone peak, 14 Mar 1940, <italic>H.B.G. Garrett 1167</italic> (lectotype, designated here: K! [K000900658]; isolectotypes BM! [BM000839653], E! [E00275944], L! [L1952810], P! [P02775596]).</p></tp:treatment-sec><tp:treatment-sec sec-type="Notes" id="SECID0EVWAE"><title>Notes.</title><p>According to the protologue (<xref ref-type="bibr" rid="B3">Kerr 1941</xref>), the nomenclatural type of <italic><tp:taxon-name><tp:taxon-name-part taxon-name-part-type="genus" reg="Dolichos">D.</tp:taxon-name-part> <tp:taxon-name-part taxon-name-part-type="species" reg="fragrans">fragrans</tp:taxon-name-part></tp:taxon-name></italic> is <italic>H.B.G. Garrett 1167</italic>. Five syntypes of this gathering were deposited in BM, E, K, L and P and none of them has leaves (the leaves are often caducous when flowering). We designated the sheet K000900658 as the lectotype (Fig. <xref ref-type="fig" rid="F4">4</xref>), because it has many flowers and fruits, both of young and mature and also dissected flowers. The sheets, designated isolectotypes (BM000839653, E00275944, L1952810, P02775596), have fewer flowers and fruits than the sheet deposited at K and they have only flowers and young fruits, but no mature fruits.</p><fig id="F4" position="float" orientation="portrait"><object-id xmlns:xlink="http://www.w3.org/1999/xlink" content-type="doi" xlink:type="simple">10.3897/phytokeys.175.57759.figure4</object-id><object-id xmlns:xlink="http://www.w3.org/1999/xlink" content-type="arpha" xlink:type="simple">98FCE855-4E50-56EC-9BD1-632952CFDF8D</object-id><label>Figure 4.</label><caption><p>Lectotype of <italic><tp:taxon-name><tp:taxon-name-part taxon-name-part-type="genus" reg="Dolichos">Dolichos</tp:taxon-name-part> <tp:taxon-name-part taxon-name-part-type="species" reg="fragrans">fragrans</tp:taxon-name-part></tp:taxon-name></italic> Kerr, H.B.G. Garrett 1167 (K); see The Royal Botanic Gardens, Kew, Herbarium Catalogue (2020). <ext-link xmlns:xlink="http://www.w3.org/1999/xlink" xlink:type="simple" ext-link-type="uri" xlink:href="http://specimens.kew.org/herbarium/">http://specimens.kew.org/herbarium/</ext-link> K000900658.</p></caption><graphic xmlns:xlink="http://www.w3.org/1999/xlink" xlink:href="phytokeys-175-055-g004.jpg" position="float" orientation="portrait" xlink:type="simple" id="oo_521625.jpg"><uri content-type="original_file" xlink:type="simple">https://binary.pensoft.net/fig/521625</uri></graphic></fig><p>The protologue also cites the specimens of <italic>Kerr 2854</italic>, <italic>Put 4480</italic> and <italic>de Schauensee 719708</italic>. These specimens were also collected from the limestone mountain of Doi Chiang Dao Wildlife Sanctuary and they must be regarded as paratypes, according to Article 9.7 (<xref ref-type="bibr" rid="B10">Turland et al. 2018</xref>).</p><fig id="F5" position="float" orientation="portrait"><object-id xmlns:xlink="http://www.w3.org/1999/xlink" content-type="doi" xlink:type="simple">10.3897/phytokeys.175.57759.figure5</object-id><object-id xmlns:xlink="http://www.w3.org/1999/xlink" content-type="arpha" xlink:type="simple">AE0D59A5-43A6-5BD7-8FB1-DBF3270B403B</object-id><label>Figure 5.</label><caption><p>The geographical distribution of <italic><tp:taxon-name><tp:taxon-name-part taxon-name-part-type="genus" reg="Dolichos">Dolichos</tp:taxon-name-part> <tp:taxon-name-part taxon-name-part-type="species" reg="kongkandae">kongkandae</tp:taxon-name-part></tp:taxon-name></italic> R. Meeboonya, Ngerns. &amp; Balslev, sp. nov. and <italic><tp:taxon-name><tp:taxon-name-part taxon-name-part-type="genus" reg="Dolichos">D.</tp:taxon-name-part> <tp:taxon-name-part taxon-name-part-type="species" reg="tenuicaulis">tenuicaulis</tp:taxon-name-part></tp:taxon-name></italic> (Baker) Craib.</p></caption><graphic xmlns:xlink="http://www.w3.org/1999/xlink" xlink:href="phytokeys-175-055-g005.jpg" position="float" orientation="portrait" xlink:type="simple" id="oo_521626.jpg"><uri content-type="original_file" xlink:type="simple">https://binary.pensoft.net/fig/521626</uri></graphic></fig></tp:treatment-sec><ref-list><ref id="B3"><mixed-citation xmlns:xlink="http://www.w3.org/1999/xlink" xlink:type="simple"><person-group><name name-style="western"><surname>Kerr</surname><given-names>AFG</given-names></name></person-group> (<year>1941</year>) <article-title>Contributions to the Flora of Thailand. Additamentum LIV.</article-title><source>Bulletin of Miscellaneous Information Kew</source><volume>1941</volume>(<issue>1</issue>): <fpage>9</fpage>–<lpage>10</lpage>. <ext-link xlink:type="simple" ext-link-type="doi" xlink:href="10.2307/4102538">https://doi.org/10.2307/4102538</ext-link></mixed-citation></ref><ref id="B10"><mixed-citation xmlns:xlink="http://www.w3.org/1999/xlink" xlink:type="simple"><person-group><name name-style="western"><surname>Turland</surname><given-names>NJ</given-names></name><name name-style="western"><surname>Wiersema</surname><given-names>JH</given-names></name><name name-style="western"><surname>Barrie</surname><given-names>FR</given-names></name><name name-style="western"><surname>Greuter</surname><given-names>W</given-names></name><name name-style="western"><surname>Hawksworth</surname><given-names>DL</given-names></name><name name-style="western"><surname>Herendeen</surname><given-names>PS</given-names></name><name name-style="western"><surname>Knapp</surname><given-names>S</given-names></name><name name-style="western"><surname>Kusber</surname><given-names>W-H</given-names></name><name name-style="western"><surname>Li</surname><given-names>D-Z</given-names></name><name name-style="western"><surname>Marhold</surname><given-names>K</given-names></name><name name-style="western"><surname>May</surname><given-names>TW</given-names></name><name name-style="western"><surname>McNeill</surname><given-names>J</given-names></name><name name-style="western"><surname>Monro</surname><given-names>AM</given-names></name><name name-style="western"><surname>Prado</surname><given-names>J</given-names></name><name name-style="western"><surname>Price</surname><given-names>MJ</given-names></name><name name-style="western"><surname>Smith</surname><given-names>GF</given-names></name></person-group> (<year>2018</year>) International Code of Nomenclature for algae, fungi, and plants (Shenzhen Code) adopted by the Nineteenth International Botanical Congress Shenzhen, China, July 2017. Regnum Vegetabile 159. Koeltz Botanical Books, Glashütten.</mixed-citation></ref></ref-list></tp:taxon-treatment>
